# Supplementary material for: Ion Gel-Modulated Low-Temperature Field-Effect Phototransistors with Multispectral Responsivity for Artificial Synapses
Source: Sensors (Basel). 2025 Apr 26;25(9):2750. doi: 10.3390/s25092750 (PMC12074399; doi:10.3390/s25092750)
Supplement: Supplementary file 1 [file sensors-25-02750-s001.zip]

Archive with 1 entries (1 files):
- sensors-3577681-supplementary.pdf
